# Supplementary material for: Circular RNA CircFndc3b modulates cardiac repair after myocardial infarction via FUS/VEGF-A axis
Source: Nat Commun. 2019 Sep 20;10:4317. doi: 10.1038/s41467-019-11777-7 (PMC6754461; doi:10.1038/s41467-019-11777-7)
Supplement: Supplementary file 4 — Source Data [file 41467_2019_11777_MOESM4_ESM.zip]

Archive with 82 entries (82 files):
- Source data/Supplementary Fig.8G.pzfx
- Source data/Supplementary Fig.5C.pzfx
- Source data/Supplementary Fig.5B.pzfx
- Source data/Supplementary Fig.9K.pzfx
- Source data/Supplementary Fig.9C.pzfx
- Source data/Supplementary Fig.7B.pzfx
- Source data/Supplementary Fig.4I.pzfx
- Source data/Supplementary Fig.9L.pzfx
- Source data/Supplementary Fig.8C.pzfx
- Source data/Supplementary Fig.5A.pzfx
- Source data/Supplementary Fig.9G.pzfx
- Source data/Supplementary Fig.4A.pzfx
- Source data/Supplementary Fig.7A.pzfx
- Source data/Supplementary Fig.2B.pzfx
- Source data/Supplementary Fig.8E.pzfx
- Source data/Supplementary Fig.8D.pzfx
- Source data/Supplementary Fig.4F.pzfx
- Source data/Supplementary Fig.9A.pzfx
- Source data/Supplementary Fig.9B.pzfx
- Source data/Supplementary Fig.4G.pzfx
- Source data/Supplementary Fig.8B.pzfx
- Source data/Fig.2B.pzfx
- Source data/Supplementary Fig.8F.pzfx
- Source data/Supplementary Fig.7C.pzfx
- Source data/Supplementary Fig.4D.pzfx
- Source data/Fig.4E.pzfx
- Source data/Fig.4D.pzfx
- Source data/Slide9.TIF
- Source data/Supplementary Fig.4C.pzfx
- Source data/Slide10.TIF
- Source data/Slide11.TIF
- Source data/Fig.6J.pzfx
- Source data/Slide13.TIF
- Source data/Fig.7J.pzfx
- Source data/Slide8.TIF
- Source data/Fig.2C.pzfx
- Source data/Fig.5B.pzfx
- Source data/Fig.4F.pzfx
- Source data/Fig.6H.pzfx
- Source data/Supplementary Fig.10B.pzfx
- Source data/Slide14.TIF
- Source data/Fig.7L.pzfx
- Source data/Fig.1B.pzfx
- Source data/Slide6.TIF
- Source data/Fig.4B.pzfx
- Source data/Slide5.TIF
- Source data/Fig.7B.pzfx
- Source data/Fig.5C.pzfx
- Source data/Fig.7I.pzfx
- Source data/Slide12.TIF
- Source data/Supplementary Fig.2C.pzfx
- Source data/Slide7.TIF
- Source data/Fig.7D.pzfx
- Source data/Fig.6A.pzfx
- Source data/Fig.6B.pzfx
- Source data/Fig.7G.pzfx
- Source data/Fig.4G.pzfx
- Source data/Slide4.TIF
- Source data/Fig.1D.pzfx
- Source data/Fig.3B.pzfx
- Source data/Supplementary Fig.2A.pzfx
- Source data/Slide2.TIF
- Source data/Fig.7E.pzfx
- Source data/Fig.4C.pzfx
- Source data/Fig.2E.pzfx
- Source data/Fig.6C.pzfx
- Source data/Supplementary Fig.11D.pzfx
- Source data/Fig.4H.pzfx
- Source data/Slide3.TIF
- Source data/Fig.3G.pzfx
- Source data/Fig.1E.pzfx
- Source data/Fig.2D.pzfx
- Source data/Fig.1G.pzfx
- Source data/Supplementary Fig.10D.pzfx
- Source data/Slide15.TIF
- Source data/Slide1.TIF
- Source data/Supplementary Fig.2D.pzfx
- Source data/Fig.3D.pzfx
- Source data/Fig.6D.pzfx
- Source data/Fig.4I.pzfx
- Source data/Fig.7H.pzfx
- Source data/Fig.1C.pzfx
